# Supplementary material for: From Prediction to Function Using Evolutionary Genomics: Human-Specific Ecotypes of Lactobacillus reuteri Have Diverse Probiotic Functions
Source: Genome Biol Evol. 2014 Jun 19;6(7):1772–89. doi: 10.1093/gbe/evu137 (PMC4122935; doi:10.1093/gbe/evu137)
Supplement: Supplementary Data [file supp_evu137_Table_S6_GBEr.xlsx]

## Sheet: 6475 Selected Array Data
Supplementary Table S6. Microarray expression data for selected genes in clade II strain L. reuteri ATCC 6475 wild-type versus PocR mutant.
6475 Array Probe	Gene Name	Fold Change WT/MT	Adj. p-value	Expression	6475C3_PocR(1)	6475C3_PocR(2)	6475C3_PocR(3)	6475C5_PocR(1)	6475C5_PocR(2)	6475C5_PocR(3)
Arginine Catabolism:
NT01LR1975	Response regulator	-1.74603	0.328244	Log2 >>>>	0.12	0.32	1.05	1.6	0.29	0.21
argF	Ornithine carbamoyltransferase	1.02063	0.955261	Log2 >>>>	-1.13	0.29	0.43	-0.26	0.17	0.79
arcC	Carbamate kinase	1.1557	0.541418	Log2 >>>>	-0.3	-0.24	-0.19	-0.53	0.23	0.12
NT01LR1978	Permease of the drug/metabolite transporter	-1.15413	0.697278	Log2 >>>>	1.61	-0.91	0.17	0.59	0	0.1
NT01LR1979	Conserved domain	-2.26783	0.0479753	Log2 >>>>	1.61	-0.63	1.11	2.05	2.61	1.63
NT01LR1980	lr1016	-1.21859	0.570515	Log2 >>>>	1.14	-0.18	0	1.47	-0.21	0.06
NT01LR1981	lr1016	-1.37863	0.456518	Log2 >>>>	1.72	-0.47	0.28	1.86	-0.04	0.09
NT01LR1982	Copper-translocating P-type ATPase	-1.37127	0.344961	Log2 >>>>	1.56	0.37	0.52	1.24	-0.23	0.04
NT01LR1983	Conserved hypothetical protein	-1.34256	0.734972	Log2 >>>>	1.27	3.76	0.55	-2.47	-0.11	-1.37
NT01LR1985	Conserved hypothetical protein	1.16589	0.697278	Log2 >>>>	-0.97	0.22	1.11	-1.24	-0.13	0.45
NT01LR1987	Na+/H+ antiporter	1.62926	0.57129	Log2 >>>>	-1.53	-1.41	0.43	-1.37	0.6	0.78
NT01LR1990	Conserved hypothetical protein	NA	NA	Log2 >>>>	1.31	1	0.75	-0.49	0.65	-0.25
NT01LR1991	Hypothetical protein	-1.06604	0.921519	Log2 >>>>	-1.22	0.7	-0.21	0.57	1.18	1.73
NT01LR1992	Transposase	-1.82622	0.160933	Log2 >>>>	1.8	0.64	-0.41	1.38	-0.52	0.5
NT01LR1993	Conserved hypothetical protein	1.10879	0.89407	Log2 >>>>	0.11	-2.53	-0.02	1.4	-0.39	-1.43
NT01LR1116	Hypothetical protein	-1.40717	0.531106	Log2 >>>>	0.78	-0.89	-4.41	0.58	-0.37	0
NT01LR1115	Hypothetical protein	-1.56104	0.615819	Log2 >>>>	-3.77	-0.26	-0.04	1.16	0.74	1.56
NT01LR1114	Prophage Lp4 protein 12, putative	-1.68304	0.355759	Log2 >>>>	0.74	0.04	-0.11	1.29	1.53	1.47
NT01LR1113	Hypothetical protein	-1.63453	0.570515	Log2 >>>>	-0.57	1.07	-0.29	-2.59	0.11	-0.31
NT01LR1112	Hypothetical protein	1.26463	0.708665	Log2 >>>>	-1.67	-1.16	-1.73	-0.04	-0.3	1.23
NT01LR1111	Hypothetical protein	1.0761	0.831857	Log2 >>>>	-0.41	-0.34	0.83	-0.37	-0.51	0.35
NT01LR1110	Hypothetical protein	-1.55218	0.359478	Log2 >>>>	0.59	-3.24	0.2	1.69	0.87	0.27
NT01LR1109	Transposase, fragment	-1.32975	0.473561	Log2 >>>>	-0.71	-0.55	1.31	0.2	0.38	1.64
NT01LR1108	Transposase	-1.47266	0.490203	Log2 >>>>	0.16	-1.11	-1.53	1.53	0.78	0.63
NT01LR1107	Lipoprotein, putative	-2.48329	0.054865	Log2 >>>>	1.13	0.79	0.33	3.07	1.8	1.23
NT01LR1106	Beta-lactamase	1.62248	0.295309	Log2 >>>>	-1.08	0	-1.88	-1.6	0.54	-0.16
arcA	Arginine deiminase	1.2	0.448801	Log2 >>>>	-0.48	-0.01	-0.13	-0.59	0.16	-0.14
NT01LR1104	Arginine repressor	1.13924	0.648591	Log2 >>>>	-0.32	-0.57	-0.26	0.69	-0.22	0.3
NT01LR1103	Amino acid transporter	1.33709	0.338221	Log2 >>>>	0.14	-0.12	0.08	-1.34	-0.4	-0.37
NT01LR1102	Putative arginine	1.06348	0.867608	Log2 >>>>	0.77	-0.52	0.3	-1.08	0.62	0.14
Folate Biosynthesis:
NT01LR1318	Conserved hypothetical protein	-2.30148	0.195193	Log2 >>>>	-1.09	0	1.52	-2.23	-0.93	-0.81
folB	Dihydroneopterin aldolase	-9.62714	0.0203891	Log2 >>>>	-2.85	-1.66	0.46	-3.76	-0.77	0.66
folK	2-amino-4-hydroxy-6-hydroxymethyldihydropteridine pyrophosphokinase	-2.75622	0.264276	Log2 >>>>	-3.04	1.13	0.73	-2.54	-1.18	0
folE	GTP cyclohydrolase I	-2.79173	0.122807	Log2 >>>>	-1.44	0.19	0.08	-2.35	-1.02	0.18
NT01LR1322	Folylpolyglutamate synthase	-11.5149	0.120224	Log2 >>>>	-5.31	0.23	0.53	-6.04	-0.29	0.42
NT01LR1323	Ham1 family	-51.4838	0.00232697	Log2 >>>>	-6.03	-0.62	-0.96	-5.64	1.59	-0.3
folP	Dihydropteroate synthase	-2.47822	0.335765	Log2 >>>>	-4.96	0.39	0.68	-3.76	0.3	0.28
NT01LR1326	Conserved hypothetical protein	-3.67845	0.03806	Log2 >>>>	-3.83	-1.27	-0.81	-3.11	-1.39	-0.74
folA	Dihydrofolate reductase	1.36247	0.245158	Log2 >>>>	0.73	0.04	0.01	0.58	1.03	0.42
pdu-cob-hem-cbi:
NT01LR0060	Glycerol uptake facilitator protein	13.3512	1.453e-05	Log2 >>>>	-2.69	-4.26	-3.56	-3.04	-3.79	-4.25
NT01LR0061	Ethanolamine utilization protein	2.19814	0.0215047	Log2 >>>>	-0.85	-1.52	-1.43	-1.81	-0.55	-1.87
NT01LR0062	Transcriptional regulator	-37.7763	8.21039e-06	Log2 >>>>	6.47	5.65	4.96	5.86	4.48	4.23
NT01LR0063	Propanediol utilization protein PduA	33.3226	1.33701e-06	Log2 >>>>	-5.2	-4.76	-4.87	-4.64	-5.21	-5.4
NT01LR0064	Propanediol utilization protein PduB	57.3137	1.33701e-06	Log2 >>>>	-5.62	-5.57	-4.93	-6.6	-5.86	-6.5
NT01LR0065	Glycerol dehydratase large subunit	45.6007	2.65892e-06	Log2 >>>>	-5.83	-4.92	-5.12	-5.1	-5.82	-6.5
NT01LR0066	Propanediol dehydratase medium subunit	38.9169	1.33701e-06	Log2 >>>>	-5.32	-5.39	-4.68	-4.62	-5.17	-5.85
NT01LR0067	Propanediol dehydratase small subunit	42.7852	2.74267e-05	Log2 >>>>	-4.56	-5.5	-5.84	-3.27	-6.09	-6.5
NT01LR0068	Glycerol dehydratase reactivation factor largesubunit	56.9879	1.33701e-06	Log2 >>>>	-5.66	-5.92	-5.33	-5.13	-5.71	-6.38
NT01LR0069	PduH protein	58.106	1.80933e-06	Log2 >>>>	-5.42	-5.79	-5.65	-4.76	-5.93	-6.61
NT01LR0070	Propanediol utilization protein	41.5535	0.000108714	Log2 >>>>	-3.87	-7.02	-5.04	-4.09	-5.54	-6.37
NT01LR0071	Propanediol utilization protein PduA	31.3013	8.21039e-06	Log2 >>>>	-4.46	-4.44	-4.98	-4.11	-5.4	-6.06
NT01LR0072	Propanediol utilization protein	56.9268	8.21039e-06	Log2 >>>>	-4.68	-7.08	-5.17	-5.24	-5.66	-6.32
NT01LR0073	Propanediol utilization protein	36.7365	1.69711e-06	Log2 >>>>	-5.02	-4.99	-5.21	-4.05	-5.13	-6.31
NT01LR0074	Propanediol utilization protein	16.2486	8.21039e-06	Log2 >>>>	-4.02	-4.13	-4.96	-3.85	-3.83	-3.48
NT01LR0075	ATP:cob(I)alamin adenosyltransferase	31.7852	1.39868e-06	Log2 >>>>	-4.89	-4.44	-5.06	-4.05	-5.01	-5.92
NT01LR0076	Propanediol utilization protein	23.3336	4.22467e-06	Log2 >>>>	-4.35	-4.88	-4.44	-3.32	-5.01	-4.59
NT01LR0077	Ethanolamine utilization protein EutE	25.1506	8.21039e-06	Log2 >>>>	-3.98	-4.14	-4.86	-4.21	-5.2	-5.51
NT01LR0078	Alcohol dehydrogenase class IV	20.213	9.29522e-05	Log2 >>>>	-3.89	-5.11	-2.82	-2.98	-5.1	-5.57
ackA_1	Acetate kinase	20.9375	0.000256966	Log2 >>>>	-3.11	-4.89	-5.25	-2.34	-4.74	-5.59
NT01LR0080	Propanediol utilization protein	28.3858	4.22467e-06	Log2 >>>>	-3.85	-5.28	-4.27	-4.24	-5.22	-5.24
NT01LR0081	Protein tyrosine/serine phosphatase	22.7345	3.93174e-05	Log2 >>>>	-2.95	-4.79	-4.93	-3.21	-4.83	-5.68
NT01LR0082	Phosphoglycerate mutase	1.72576	0.054865	Log2 >>>>	-1.32	-0.39	-0.51	-0.57	-0.86	-0.55
NT01LR0084	Integral membrane protein	5.16885	0.000510182	Log2 >>>>	-2.93	-2.93	-2.4	-2.02	-1.55	-2.59
eutP	Ethanolamine utilization protein, EutP	2.07499	0.464448	Log2 >>>>	-0.71	-1.66	0.35	0.9	-0.63	-2.75
NT01LR0085	Flavodoxin	2.31725	0.0939739	Log2 >>>>	0.04	-1.73	-2.59	0.01	-1.08	-1.76
NT01LR0086	NADH-dependent fmn oxidoreductase	1.94566	0.151097	Log2 >>>>	0.72	-1.44	-1.95	0	-1.38	-1.54
NT01LR0087	ATP:cob(I)alamin adenosyltransferase	1.00338	0.993617	Log2 >>>>	0.69	0.28	0.54	-1.58	-0.1	-0.56
cobT	Nicotinate-nucleotide--dimethylbenzimidazolephosphoribosyltransferase	1.31673	0.476135	Log2 >>>>	0.53	-0.38	0.11	-1.22	-1.89	-2.4
NT01LR1348	Uroporphyrinogen-III synthase	-1.45142	0.458796	Log2 >>>>	0.28	-1.08	0.16	2.31	-2.54	-0.11
NT01LR1349	Alpha-ribazole-5'-phosphate phosphatase	1.60213	0.121836	Log2 >>>>	-0.07	-1.72	-0.83	-0.41	-0.68	-0.22
cobS	Cobalamin-5-phosphate synthase	NA	NA	Log2 >>>>	-0.17	-5.01	-0.38	-0.39	-0.47	-1.06
NT01LR1351	No Probe	-	-	-	-	-	-	-	-	-
hemL	Glutamate-1-semialdehyde-2,1-aminomutase	-1.0156	0.968147	Log2 >>>>	0.36	-0.65	0.55	0.01	-0.25	-1.06
hemB	Delta-aminolevulinic acid dehydratase	2.14713	0.0839651	Log2 >>>>	-0.6	-2.72	-1.6	-0.13	-0.43	-1.69
hemC	Porphobilinogen deaminase	2.29637	0.0304396	Log2 >>>>	-0.79	-1.58	-1.28	-1.72	-2.09	-1.86
hemA	Glutamyl-tRNA reductase	1.38777	0.502139	Log2 >>>>	0.28	0.04	-0.41	-0.22	0.31	-1.64
NT01LR1356	Putative siroheme synthase	NA	NA	Log2 >>>>	-0.57	0	-3.13	-1.29	-3.87	-2.41
cobQ	Cobyric acid synthase CobQ	1.83	0.368786	Log2 >>>>	-1.27	0.45	-0.13	-1.41	-1.61	-2.48
NT01LR1358	Cobalt ABC transporter	9.27826	0.00735542	Log2 >>>>	-2.09	-4.05	-3.82	-2.98	-1.54	-2.54
cbiQ	Cobalt ABC transporter, permease protein CbiQ	4.62336	0.03806	Log2 >>>>	-1.51	-3.91	-2.2	-4.61	-3.71	-3.6
NT01LR1360	ABC-type cobalt transport system	6.361	0.00156647	Log2 >>>>	-2.34	-3.69	-2.98	-2.43	-1.1	-3.36
cbiM	Cobalamin biosynthesis protein CbiM	2.43581	0.03806	Log2 >>>>	-1.89	-1.52	-1.93	-1.8	-3.18	-2.3
cobI	Precorrin-2 C20-methyltransferase	4.5204	0.0143519	Log2 >>>>	-1.49	-2.51	-3.47	-2.74	-2.51	-2.88
NT01LR1363	Sirohydrochlorin cobaltochelatase	8.33585	0.00424592	Log2 >>>>	-2.07	-4.84	-4.86	-2.86	-3.24	-3.7
NT01LR1364	Uroporphyrinogen-IIImethyltransferase/uroporphyrinogen-III synthase hemd+coba	1.74187	0.327158	Log2 >>>>	-0.54	0.04	-2.08	-0.67	-3.05	-2.59
cobK	Precorrin-6x reductase	1.18877	0.793663	Log2 >>>>	1.12	-2.44	-1.76	-0.22	-1.28	-1.94
cobJ	Precorrin-3B C17-methyltransferase	2.10136	0.127628	Log2 >>>>	0.22	-1.47	-2.73	-0.75	-3.49	-2.43
NT01LR1367	CbiG	2.55005	0.154671	Log2 >>>>	-0.11	-2.64	-2.51	-2.25	-2.21	-4.48
cobM	Precorrin-4 C11-methyltransferase	2.42012	0.054865	Log2 >>>>	0.22	-1.39	-3.66	-2.03	-1.83	-2.67
NT01LR1369	Precorrin-8w decarboxylase	4.64838	0.0456758	Log2 >>>>	-1.55	-4.64	-2.94	-2.42	-1.38	-4.07
cbiE	Precorrin-6y C5,15-methyltransferase(decarboxylating), CbiE subunit	1.77425	0.293511	Log2 >>>>	0.81	-1.05	-1.03	-0.77	0.21	-2.07
cbiD	Cobalamin biosynthesis protein CbiD	11.6619	0.000108714	Log2 >>>>	-2.56	-4.07	-3.7	-3.08	-3.87	-4.52
NT01LR1372	Cobalt-precorrin-8X methylmutase	1.5626	0.433762	Log2 >>>>	0.08	-2.18	-4.82	0.68	-4.22	-3.19
cobD	Cobalamin biosynthesis protein CobD	10.7966	0.07827	Log2 >>>>	-1.77	-6.04	-4.81	-2.44	-3.43	-4.67
cobB	Cobyrinic Acid a,c-diamide synthase	2.78392	0.102932	Log2 >>>>	-0.07	-2.98	-0.8	-0.44	-1.88	-3.16
NT01LR1375	L-threonine-o-3-phosphate decarboxylase	1.8496	0.228073	Log2 >>>>	0.99	-0.9	-1.97	0.86	-0.96	0.31
