# Supplementary material for: From Prediction to Function Using Evolutionary Genomics: Human-Specific Ecotypes of Lactobacillus reuteri Have Diverse Probiotic Functions
Source: Genome Biol Evol. 2014 Jun 19;6(7):1772–89. doi: 10.1093/gbe/evu137 (PMC4122935; doi:10.1093/gbe/evu137)
Supplement: Supplementary Data [file supp_evu137_Table_S7_GBEr.xlsx]

## Sheet: Sheet1
Supplementary Table S7. Microarray expression data for selected genes in clade VI strain L. reuteri DSM 17938 wild-type versus PocR mutant.
17938 Array Probe	Gene Name	Fold Change WT/MT	Adj. p-value	Expression	dsmc3ARA(1).gpr	dsmc3ARA(2).gpr	dsmc3ARA(3).gpr	dsmc5ARA(1).gpr	dsmc5ARA(2).gpr	dsmc5ARA(3).gpr
Arginine Catabolism:
RBGX00169	Hypothetical protein	-1.97938	0.0294478	Log2 >>>>	1.18566	1.34163	1.58844	-0.169087	-0.816266	-0.613867
RBGX00170	Copper-translocating P-type ATPase	-1.55412	0.323573	Log2 >>>>	0.333951	1.48342	1.9406	-0.304537	-1.60596	2.72094
RBGX00529	Arginine/ornithine antiporter	-5.35361	0.0237615	Log2 >>>>	0.816893	3.46932	3.21478	-0.249646	-2.69852	-3.10974
RBGX00531	Arginine/ornithine antiporter	-2.39994	0.054316	Log2 >>>>	0.229469	2.80188	0.767807	-1.17445	-2.21441	0.0189567
RBGX00708	Xylulose kinase (EC 2.7.1.17)	-1.04697	0.845105	Log2 >>>>	-0.116444	-0.177645	0.907055	0.352811	1.35941	NA
RBGX00709	Two-component response regulator	-1.27872	0.230391	Log2 >>>>	0.753331	0.577461	0.850667	0.13568	-0.065968	0.253326
RBGX00710	Ornithine carbamoyltransferase (EC 2.1.3.3)	-4.00728	0.0287649	Log2 >>>>	3.06742	1.1198	0.122865	-2.67021	-1.57131	-3.27086
RBGX01015	Copper-translocating P-type ATPase	-6.62259	0.0109329	Log2 >>>>	0.858296	3.38551	3.64971	-1.47132	-3.56974	-3.18045
RBGX01016	Copper-transporting ATPase (EC 3.6.1.36)	-3.50814	0.0109329	Log2 >>>>	1.2764	2.51539	2.59273	-0.638941	-1.8481	-1.97896
RBGX01017	Metalloproteinase (EC 3.4.24.-)	-4.40195	0.0238077	Log2 >>>>	1.74425	3.19755	3.25111	0.389605	-2.46233	-2.36375
RBGX01018	Transporter, drug/metabolite exporter family	-3.64122	0.0075111	Log2 >>>>	4.88667	5.72641	1.514	-0.867579	-2.17734	-2.24049
RBGX01019	Carbamate kinase (EC 2.7.2.2)	-1.86201	0.0667476	Log2 >>>>	1.28991	0.12689	-0.02141	-1.32455	-0.702667	-0.929977
RBGX01020	Ornithine carbamoyltransferase (EC 2.1.3.3)	-1.50757	0.176981	Log2 >>>>	0.589136	-0.161083	-0.211814	-1.02811	-0.0442136	-0.801438
NS163:1	Conserved hypothetical protein	-2.04452	0.187597	Log2 >>>>	NA	1.35128	5.03716	NA	NA	NA
NS542:1	Na(+)/H(+) antiporter	-1.71261	0.0703187	Log2 >>>>	1.37206	1.32424	1.5551	-0.121801	0.13677	NA
RBGX01511	Hypothetical protein	-1.1387	0.575218	Log2 >>>>	0.811589	-0.639801	-0.137889	-0.680301	0.255011	-0.625457
RBGX01512	Hypothetical protein	-1.88262	0.0486879	Log2 >>>>	1.74221	1.09217	1.9411	-0.347033	-0.108905	-0.0648242
RBGX01513	Conserved hypothetical protein	-1.54727	0.310975	Log2 >>>>	2.31534	0.564623	0.26234	1.52369	-1.63252	NA
RBGX01515	Lipoprotein putative	-1.05532	0.75621	Log2 >>>>	-0.721673	-0.412572	-0.187309	0.208559	0.246018	-0.302709
RBGX01516	Beta-lactamase	-1.03674	0.897246	Log2 >>>>	-0.80183	-0.0301542	0.778142	0.0283715	-0.393876	NA
RBGX01517	Arginine deiminase (EC 3.5.3.6)	-4.24072	0.0267842	Log2 >>>>	0.660286	3.21461	2.26432	-0.300647	-2.26411	-2.11496
RBGX01518	Arginine repressor, argR	-6.77407	0.0413579	Log2 >>>>	-0.633552	4.13372	4.45332	-0.105372	-4.29171	-3.81519
Folate Biosynthesis:
RBGX00075	Dihydropteroate synthase (EC 2.5.1.15), folP	-2.86216	0.0200863	Log2 >>>>	0.910184	2.09344	2.45548	-0.36496	-1.85013	-1.46412
RBGX00187	Dihydroneopterin aldolase (EC 4.1.2.25), folB	2.29892	0.197824	Log2 >>>>	-0.0522254	-2.15604	-3.05391	-0.56204	NA	NA
RBGX00188	2-amino-4-hydroxy-6- hydroxymethyldihydropteridine pyrophosphokinase	1.36871	0.310975	Log2 >>>>	0.391474	-0.877158	-0.702502	-0.998558	1.15372	1.70546
RBGX00189	GTP cyclohydrolase I (EC 3.5.4.16), folE	2.2286	0.109348	Log2 >>>>	NA	-1.06238	-1.10744	NA	NA	NA
RBGX00337	Folypolyglutamate Synthase (EC 6.3.2.17) / Dihydrofolate Synthase (EC 6.3.2.12)	-1.6718	0.0805216	Log2 >>>>	1.24767	0.709232	1.20862	0.140231	0.131049	-1.57982
RBGX00338	Ham1 protein homolog	1.6143	0.0720212	Log2 >>>>	-0.175313	-1.18507	-1.30838	-0.228565	1.20048	1.09397
RBGX00418	Dihydrofolate reductase (EC 1.5.1.3), folA	2.20111	0.0304635	Log2 >>>>	-0.213949	-1.66768	-1.23818	0.19398	1.46826	2.08618
RBGX01658	Folypolyglutamate Synthase (EC 6.3.2.17) / Dihydrofolate Synthase (EC 6.3.2.12)	-10.2971	0.0306557	Log2 >>>>	0.119223	5.37962	4.58988	-0.255853	-5.20745	-3.85582
pdu-cob-hem-cbi:
RBGX01885	Glycerol uptake facilitator protein	10.56	0.00107083	Log2 >>>>	-3.55192	-2.55343	-3.44852	3.31305	3.90934	NA
RBGX01884	Ethanolamine utilization protein eutJ	3.19232	0.00601369	Log2 >>>>	-1.82943	-1.23867	-0.962398	2.39549	1.93412	2.37216
RBGX01883	Transcriptional regulator, AraC family, pocR	-1.34988	0.664336	Log2 >>>>	3.21126	-0.00496785	-3.10665	-3.27356	0.00151534	0.0855848
RBGX01882	Propanediol utilization protein pduA	11.6398	0.00107083	Log2 >>>>	-3.99598	-3.01068	-3.73786	3.93448	3.2629	NA
RBGX01881	Propanediol utilization protein pduB	13.7325	0.00107083	Log2 >>>>	-4.62528	-3.16553	-4.28332	3.32432	4.40475	NA
RBGX01880	Diol dehydratase large subunit (EC 4.2.1.28)	15.7951	0.00107083	Log2 >>>>	-3.94533	-3.62979	-3.36721	3.67296	5.06344	4.83988
RBGX01879	Diol dehydratase beta subunit (EC 4.2.1.28)	15.5677	0.00183478	Log2 >>>>	-5.67855	-2.79769	-3.52589	3.7143	4.73075	NA
RBGX01878	Diol dehydratase gamma subunit (EC 4.2.1.28)	14.5073	0.00206068	Log2 >>>>	-3.22847	-2.61526	-3.06767	3.87618	4.91629	5.98679
RBGX01877	Glycerol dehydratase reactivation factor large subunit taxon:546	17.01	0.016638	Log2 >>>>	-2.52944	-2.95997	-3.2375	2.66357	4.50938	14.6804
RBGX01876	PduH protein taxon:33960	10.0577	0.00183478	Log2 >>>>	-3.45414	-2.5225	-2.90918	3.42224	3.81867	4.28268
RBGX01875	propanediol utilization protein taxon:1598	23.5488	0.00107083	Log2 >>>>	-4.82027	-3.87687	-4.88789	4.3349	5.25062	NA
RBGX01874	Propanediol utilization protein pduA	11.0483	0.00574469	Log2 >>>>	-2.96424	-2.22176	-3.59725	2.80873	3.05303	7.13013
RBGX01873	PduL	34.7713	0.00198453	Log2 >>>>	-4.71474	-4.93091	-4.98544	3.84882	5.21539	13.6764
RBGX01872	Ppropanediol utilization protein taxon:1598	20.1403	0.00107083	Log2 >>>>	-5.4269	-4.14877	-2.79514	3.88039	5.00424	9.89797
RBGX01871	Ethanolamine utilization protein eutN	6.44882	0.00183478	Log2 >>>>	-3.08779	-2.10712	-1.77328	3.14377	2.37649	3.22272
RBGX01870	Hypothetical cytosolic protein	12.2918	0.0109329	Log2 >>>>	-2.81085	-2.37596	-3.53424	2.54724	3.2396	11.3397
RBGX01869	propanediol utilization protein taxon:1598	12.7382	0.00107083	Log2 >>>>	-4.10237	-4.16074	-4.14407	2.87017	4.23346	NA
RBGX01868	Propionaldehyde dehydrogenase [CoA-acylating] (EC 1.2.1.-)	16.8935	0.0075111	Log2 >>>>	-2.49102	-2.71305	-3.66183	2.89738	6.41077	9.15738
RBGX01867	Propanol dehydrogenase (EC 1.1.1.-)	17.2445	0.00574469	Log2 >>>>	-3.82345	-2.96252	-3.23026	2.92859	4.97092	11.1072
RBGX01866	Acetate kinase (EC 2.7.2.1)	11.1598	0.00812439	Log2 >>>>	-2.1935	-2.10584	-3.42598	2.83657	4.05246	7.71463
RBGX01865	Propanediol utilization protein pduU	9.61134	0.0120074	Log2 >>>>	-2.21603	-2.09621	-1.92477	2.69641	4.05694	7.06794
NS574:1	Protein-tyrosine phosphatase	12.9811	0.00615119	Log2 >>>>	-2.9204	-2.24857	-2.92688	3.12353	4.56212	8.32049
RBGX01985	Alpha-ribazole-5	14.4552	0.00601369	Log2 >>>>	-4.56837	-4.03835	-2.45395	7.17555	NA	NA
RBGX01984	integral membrane protein taxon:1598	1.33163	0.627799	Log2 >>>>	-2.52462	0.779148	0.484842	1.89352	-1.09332	NA
RBGX01983	ethanolamine utilization protein EutP	2.27421	0.0854539	Log2 >>>>	-0.319849	-2.18985	-2.43807	-0.467947	4.85085	NA
RBGX01982	Flavodoxin	6.80317	0.00153183	Log2 >>>>	-2.06307	-2.56489	-2.19089	2.84409	3.90806	3.61754
RBGX01981	NADH-dependent fmn oxidoreductase taxon:1598	9.497	0.00563372	Log2 >>>>	-3.08497	-3.47557	-3.98418	2.35093	NA	NA
RBGX01980	Hypothetical cytosolic protein	1.36858	0.228334	Log2 >>>>	-0.257903	-1.12996	-0.110557	-0.181108	1.12653	NA
RBGX01979	L-threonine 3-O-phosphate decarboxylase (EC 4.1.1.-)	7.73273	0.00279139	Log2 >>>>	-2.8453	-3.00322	-2.61242	6.7492	NA	NA
RBGX01978	Cobyrinic acid a,c-diamide synthase (EC 3.-.-.-)	1.99193	0.0631456	Log2 >>>>	-1.16181	-1.25222	-0.897096	0.950423	2.27488	3.99157
RBGX01977	Cobalamin biosynthesis protein cobD	2.85901	0.0075111	Log2 >>>>	-1.56107	-1.5113	-1.15548	1.61175	5.43305	1.14482
RBGX01976	Precorrin-8X methylmutase (EC 5.4.1.2)	3.54719	0.0331625	Log2 >>>>	-3.06319	-0.794973	-0.555706	2.76024	2.10535	NA
RBGX01975	CbiD protein	5.72626	0.00118683	Log2 >>>>	-2.61351	-2.45503	-2.58651	2.33732	2.64102	NA
RBGX01974	Precorrin-6Y C5,15-methyltransferase [decarboxylating] subunit CbiE (EC 2.1.1.132)	2.63118	0.0288336	Log2 >>>>	-1.12634	-0.690009	-1.05366	2.87354	5.68229	1.49817
RBGX01973	Precorrin-6Y C5,15-methyltransferase [decarboxylating] subunit CbiT (EC 2.1.1.132)	8.74783	0.00637277	Log2 >>>>	-2.86713	-2.22268	-4.09311	4.67101	NA	NA
RBGX01972	Precorrin-4 C11-methyltransferase (EC 2.1.1.133)	8.58557	0.0194803	Log2 >>>>	-3.46707	-3.17848	-4.43138	1.14802	NA	NA
RBGX01971	CbiG protein	3.98974	0.00214825	Log2 >>>>	-1.74484	-1.6908	-1.56538	2.42884	1.9377	5.64684
RBGX01970	Precorrin-3B C17-methyltransferase (EC 2.1.1.131)	8.54544	0.00996505	Log2 >>>>	-3.56222	-2.14328	-2.33699	8.36529	NA	NA
RBGX01969	Precorrin-6X reductase (EC 1.3.1.54)	2.31224	0.0203133	Log2 >>>>	-1.18966	-0.663682	-0.586018	2.27922	1.65568	1.50976
RBGX01968	Uroporphyrin-III C-methyltransferase (EC 2.1.1.107) / Uroporphyrinogen-III Synthase (EC 4.2.1.75)	-2.74466	0.115782	Log2 >>>>	-2.44727	-2.01271	-2.37107	1.72829	NA	-1.50626
RBGX01967	Cobalt chelatase (EC 4.99.1.-)	5.00629	0.00601369	Log2 >>>>	-3.12699	-2.33442	-1.63411	2.30829	2.1178	NA
RBGX01966	Precorrin-2 C20-methyltransferase	4.50345	0.00222059	Log2 >>>>	-1.65959	-1.9492	-1.53342	2.44359	2.79847	3.30795
RBGX01965	CbiM protein	13.9466	0.00316859	Log2 >>>>	-2.96412	-4.52568	-4.21607	6.06059	NA	NA
RBGX01964	Cobalt transport protein cbiN	5.41918	0.00285796	Log2 >>>>	-2.31382	-2.77858	-2.52462	1.61534	2.88864	NA
RBGX01963	Cobalt transport protein cbiQ	14.6318	0.0120074	Log2 >>>>	-3.30069	-4.26686	-5.29567	2.24783	NA	NA
RBGX01962	Cobalt transport ATP-binding protein cbiO	2.00373	0.059847	Log2 >>>>	-1.77808	-1.014	-1.76522	1.42863	0.101519	0.481532
RBGX01961	Cobyric acid synthase (EC 3.-.-.-)	3.70855	0.00153183	Log2 >>>>	-1.47049	-1.99225	-1.71007	2.11225	2.46802	2.5172
RBGX01960	Precorrin-2 oxidase (EC 1.-.-.-) / Ferrochelatase (EC 4.99.1.-)	4.09527	0.00977038	Log2 >>>>	-1.72223	-2.51554	-1.79095	1.96803	NA	NA
RBGX01959	glutamyl-tRNA reductase	2.52728	0.283882	Log2 >>>>	-2.17077	-2.93284	-3.04768	1.44948	NA	-3.1936
RBGX01958	Porphobilinogen deaminase (EC 4.3.1.8)	4.60731	0.0334667	Log2 >>>>	-0.617088	-2.04194	-2.22818	1.26423	7.91328	NA
RBGX01957	delta-aminolevulinic acid dehydratase	1.84891	0.0334667	Log2 >>>>	-1.30379	-0.729694	-0.72998	1.57132	0.749622	0.378908
RBGX01956	Glutamate-1-semialdehyde 2,1-aminomutase (EC 5.4.3.8)	5.98912	0.0256203	Log2 >>>>	-2.01235	-2.48202	-4.44025	1.36129	NA	NA
RBGX01955	Cobinamide kinase (EC 2.7.1.-) / Cobinamide Phosphate Guanylyltransferase (EC 2.7.7.-)	4.25139	0.0183717	Log2 >>>>	-1.97768	-2.16705	-2.78775	1.09255	NA	NA
RBGX01954	Cobalamin [5'-phosphate] synthase (EC 2.-.-.-)	3.9753	0.0447244	Log2 >>>>	-0.561073	-2.08004	-3.09202	0.222684	6.38765	NA
RBGX01953	Alpha-ribazole-5'-phosphate phosphatase (EC 3.1.3.-)	4.5518	0.0183717	Log2 >>>>	-1.94124	-2.83758	-2.64164	1.1333	NA	NA
RBGX01952	Uroporphyrinogen-III synthase taxon:1598	2.96762	0.0413579	Log2 >>>>	-0.988816	-2.04721	-0.330166	1.11288	3.74317	NA
RBGX01951	Nicotinate-nucleotide--dimethylbenzimidazole phosphoribosyltransferase (EC 2.4.2.21)	4.63109	0.0297601	Log2 >>>>	-1.8031	-2.78586	-3.4717	0.752596	NA	NA
